# Supplementary material for: What makes a reach movement effortful? Physical effort discounting supports common minimization principles in decision making and motor control
Source: PLoS Biol. 2017 Jun 6;15(6):e2001323. doi: 10.1371/journal.pbio.2001323 (PMC5460791; doi:10.1371/journal.pbio.2001323)
Supplement: S1 Table — Segment masses are expressed relative to body mass M. Moments of inertia are expressed using radii of gyration. (XLSX) [file pbio.2001323.s005.xlsx]

## Sheet: Sheet1
l1 = 0.32 m	r2 = 0.430 * l2	m3 = 0.2 + 0.006 * M
l2 = 0.32 m	M = 75 kg	i1 = (0.542 * l1)2 * m1
l3 = 0.40 m	m1 = 0.028 * M	i2 = (0.526 * l2)2 * m2
r1 = 0.436 * l1	m2 = 0.016 * M	i3 = l32 * m3
